# Supplementary material for: Analysis of adult damselfly fecal material aids in the estimation of antibiotic-resistant Enterobacterales contamination of the local environment
Source: PeerJ. 2018 Oct 16;6:e5755. doi: 10.7717/peerj.5755 (PMC6195115; doi:10.7717/peerj.5755)
Supplement: Table S1 — (a) MacConkey agar plate with Ampicillin, Tetracycline or Kanamycin. (b) SCD agar plate with Cefotaxime or Tetracycline. (c) Staistical analysis was performed by Chi-square for independendance test. Significance, p < 0.05. [file peerj-06-5755-s001.xlsx]

## Sheet: Table1
	Table S1 Comparison of the prevalence of antibiotic resistant bacteria on SCD agar plates with those of MacConkey agar plate
	Sampling place	Total (n)	Mc-Antibioticsa		SCD-Antibioticsb		χ2(0.95)	χ2(Value)	P valuec	Significant
			Negative	Positive	Negative	Positive
	Adults
	River: Higashitonden	26	25	1	24	2	3.84146	0.353741	0.552003
	River: Shinoroshinkawa	56	48	8	55	1	3.84146	5.92017	0.0149685	*
	River: Gotenzan	20	19	1	19	1	3.84146	0	1
	Pond: Ohno	67	61	6	55	12	3.84146	2.31034	0.128516
	River: Shinoro	33	28	5	21	12	3.84146	3.88235	0.0487961	*
	Marsh: Tonneusu	73	66	7	45	28	3.84146	16.573	4.68134e-05	*
	River: Yasuharu	40	35	5	33	7	3.84146	0.392157	0.531168
	Larvae
	River: Yasuharu	33	28	5	21	12	3.84146	4.54737	0.0329694	*
	River: Shinoroshinkawa	15	8	7	9	6	3.84146	0.135747	0.712547
	Marsh: Tonneusu	20	20	0	0	20		40	2.53963e-10	*
	aMacConkey agar plate with Ampicillin, Tetracycline or Kanamycin. bSCD agar plate with Cefotaxime or Tetracycline. cStaistical analysis was performed by Chi-square for independendance test. Significance, p<0.05.
