# Supplementary material for: Analysis of adult damselfly fecal material aids in the estimation of antibiotic-resistant Enterobacterales contamination of the local environment
Source: PeerJ. 2018 Oct 16;6:e5755. doi: 10.7717/peerj.5755 (PMC6195115; doi:10.7717/peerj.5755)
Supplement: Table S2 — *, Single asterisk (Description) shows final destination (bold). API value below 80% was re-analyzed by MALDI Biotyper or 16S rDNA typing. Meanwhile, because of DT70 sample showing unusalspecies but with a high value, the sample was re-analyzed by MALDI Biotyper or 16S rDNA typing. **, Accession number on NCBI nucleotide database. ***, Double asterisks (nt) show “not tested”. [file peerj-06-5755-s002.xlsx]

## Sheet: TableS1
	Table S2 Results of bacterial speciesis identified by API and/or MALDI biotyper with 16S rDNA typing and thire MICs against AMP (Ampicillin), KAM (Kanamycin), TET (Tetracycline), CHL (Chloramphenicol), CIP (Ciprofloxacin) and SPY (Sulfapyridine)
	No.	Strain name	Species	Origin	Place	*Description 1 (API 20E kit: api)	Description 2 (MALDI / Ribosomal DNA typing: idential to 16S rDNA sequence into NCBI database)	MIC-AMP	MIC-KAN	MIC-TET	MIC-CHL	MIC-CIP	MIC-SPY
	1	DA69	Erwinia sp.	Dragonfly, selected by ampicillin	Higashitonden river	api code 1005773 (48.1%)	MALDI Biotyper / KY883990.1**	128	≤ 0.5	2	8	≤ 0.125	> 128
	2	DA70	Serratia sp.	Dragonfly, selected by ampicillin	Higashitonden river	api code 1305743 (71.7%)	nt / MF111511.1	> 128	1	2	4	≤ 0.125	> 128
	3	DA131	Serratia sp.	Dragonfly, selected by ampicillin	Higashitonden river	api code 5305743 (74.5%)	nt / KM117223.1	> 128	1	2	4	≤ 0.125	32
	4	DT70	Serratia sp.	Dragonfly, selected by tetracycline	Higashitonden river	api code 7105573 (89.7%) = Salmonella arizonae	MALDI Biotyper / KX349999.1	> 128	1	4	8	0.5	> 128
	5	DT131	Serratia liquefaciens	Dragonfly, selected by tetracycline	Higashitonden river	api code 5305743 (74.5%)	nt / KM117223.1	> 128	1	2	4	≤ 0.125	128
	6	DA35	Serratia liquefaciens	Dragonfly, selected by ampicillin	Shinoroshinkawa river	api code 5304563 (89.1%)		> 128	≤ 0.5	2	4	≤ 0.125	128
	7	DA36	Serratia liquefaciens	Dragonfly, selected by ampicillin	Shinoroshinkawa river	api code 1304763 (86.3%)		> 128	1	2	4	≤ 0.125	> 128
	8	DA180	Enterobacter cloacae	Dragonfly, selected by ampicillin	Shinoroshinkawa river	api code 7345573 (nearest 7305573, 99.1%)		32	1	2	8	≤ 0.125	128
	9	DA185	Stenotrophomonas maltophila	Dragonfly, selected by ampicillin	Shinoroshinkawa river	api code 4003000 (nearest 4002000, 99.4%)		> 128	64	8	16	0.25	128
	10	DA186	Serratia sp.	Dragonfly, selected by ampicillin	Shinoroshinkawa river	api code 1105543 (nearest 1105553, 74.8%)	nt / KX349999.1	128	1	2	4	≤ 0.125	128
	11	DA195	Enterobacter intermedius	Dragonfly, selected by ampicillin	Shinoroshinkawa river	api code 1104563 (93.5%)		> 128	≤ 0.5	1	1	≤ 0.125	16
	12	DA197	Serratia fonticola	Dragonfly, selected by ampicillin	Shinoroshinkawa river	api code 1104753 (97.4%)		128	≤ 0.5	2	2	≤ 0.125	128
	13	DA204	Enterobacter gergoviae	Dragonfly, selected by ampicillin	Shinoroshinkawa river	api code 1115553 (91.8%)		> 128	≤ 0.5	2	4	≤ 0.125	128
	14	DA212	Ewingella sp.	Dragonfly, selected by ampicillin	Shinoroshinkawa river	api code 1045573 (64.0%) = Pantoea spp	MALDI Biotyper / KX378906.1	> 128	≤ 0.5	4	16	≤ 0.125	128
	15	DA248	Serratia fonticola	Dragonfly, selected by ampicillin	Shinoroshinkawa river	api code 5104753 (99.3%)		128	8	2	4	≤ 0.125	> 128
	16	DK182	Serratia liquefaciens	Dragonfly, selected by kanamycin	Shinoroshinkawa river	api code 7307763 (96.1%)		> 128	8	8	16	2	> 128
	17	DK195	Enterobacter aerogenes	Dragonfly, selected by kanamycin	Shinoroshinkawa river	api code 5305773 (96.0%)		8	8	2	4	≤ 0.125	128
	18	DK205	Flavobacterium oryzihabitans	Dragonfly, selected by kanamycin	Shinoroshinkawa river	api code 0001000 (40.1%)	nt / KR258771.1	8	32	8	64	1	> 128
	19	DK248	Serratia marcescens	Dragonfly, selected by kanamycin	Shinoroshinkawa river	api code 5325773 (nearest 5317763, 99.8%)		128	32	2	4	≤ 0.125	> 128
	20	DT36	Serratia liquefaciens	Dragonfly, selected by tetracycline	Shinoroshinkawa river	api code 1105763 (92.7%)		128	1	2	4	≤ 0.125	> 128
	21	DT40	Enterobacter cloacae	Dragonfly, selected by tetracycline	Shinoroshinkawa river	api code 1305573 (93.1%)		32	≤ 0.5	2	8	0.5	32
	22	DT180	Enterobacter cloacae	Dragonfly, selected by tetracycline	Shinoroshinkawa river	api code 3305573 (95.2%)		32	32	4	8	1	> 128
	23	DT185	Stenotrophomonas maltophila	Dragonfly, selected by tetracycline	Shinoroshinkawa river	api code 4202000 (99.3%)		> 128	128	8	16	32	64
	24	DT186	Enterobacter aerogenes	Dragonfly, selected by tetracycline	Shinoroshinkawa river	api code 5105743 (nearest 5105753, 89.2%)		128	≤ 0.5	2	4	≤ 0.125	64
	25	DT197	Serratia fonticola	Dragonfly, selected by tetracycline	Shinoroshinkawa river	api code 1104753 (97.4%)		> 128	≤ 0.5	2	4	≤ 0.125	> 128
	26	DT212	Stenotrophomonas maltophila	Dragonfly, selected by tetracycline	Shinoroshinkawa river	api code 0202000 (80.5%)		> 128	16	8	16	0.5	32
	27	DT213	Stenotrophomonas sp.	Dragonfly, selected by tetracycline	Shinoroshinkawa river	api code 0203000 (64.2%)	nt / MH465193	> 128	16	8	16	0.5	32
	28	DA220	Enterobacter gergoviae	Dragonfly, selected by ampicillin	Ohno pond	api code 5315573 (86.4%)		128	≤ 0.5	2	4	≤ 0.125	> 128
	29	DA255	Serratia fonticola	Dragonfly, selected by ampicillin	Ohno pond	api code 1305743 (71.7%)	nt / CP013913.1	> 128	1	2	4	≤ 0.125	> 128
	30	DA288	Serratia sp.	Dragonfly, selected by ampicillin	Ohno pond	nt***	MALDI Biotyper / KM117223.1	> 128	≤ 0.5	2	4	≤ 0.125	> 128
	31	DA292	Serratia marcescens	Dragonfly, selected by ampicillin	Ohno pond	api code 5205713 (nearest 5205761, 83.8%)		128	1	2	8	≤ 0.125	128
	32	DA295	Serratia liquefaciens	Dragonfly, selected by ampicillin	Ohno pond	api code 6307763 (nearest 6304752, 99.9%) = Salmonella gallinarum	MALDI Biotyper	> 128	1	4	8	≤ 0.125	> 128
	33	DT220	Enterobacter cloacae	Dragonfly, selected by tetracycline	Ohno pond	api code 1305573 (93.1%)		128	8	2	8	0.5	> 128
	34	DT255	Serratia fonticola	Dragonfly, selected by tetracycline	Ohno pond	api code 1305743 (71.7%)	nt / LT555292.1	128	1	2	4	≤ 0.125	> 128
	35	DT288	Serratia fonticola	Dragonfly, selected by tetracycline	Ohno pond	nt	MALDI Biotyper	> 128	1	2	4	≤ 0.125	> 128
	36	DT293	Erwinia amylovora	Dragonfly, selected by tetracycline	Ohno pond	api code 5305763 (74.6%)	nt / JN409472	32	1	8	16	≤ 0.125	> 128
	37	DT295	Serratia liquefaciens	Dragonfly, selected by tetracycline	Ohno pond	api code 5307723 (65.0%)	nt / MG649995.1	32	1	4	16	≤ 0.125	> 128
	38	DA95	(unidentified)	Dragonfly, selected by ampicillin	Shinoro river	api code 7745573		128	4	2	8	≤ 0.125	128
	39	DA98	(unidentified)	Dragonfly, selected by ampicillin	Shinoro river	api code 3755773		> 128	1	4	4	≤ 0.125	128
	40	DA102	Hafnia alvei	Dragonfly, selected by ampicillin	Shinoro river	api code 4105142 (nearest 4105112, 99.8%)		64	4	8	16	≤ 0.125	128
	41	DA107	(unidentified)	Dragonfly, selected by ampicillin	Shinoro river	api code 7341573		> 128	2	4	8	≤ 0.125	> 128
	42	DA113	Serratia liquefaciens	Dragonfly, selected by ampicillin	Shinoro river	api code 5305743 (74.5%)	nt / KX349999.1	128	1	2	4	≤ 0.125	> 128
	43	DT98	Raoultella ornithinolytica	Dragonfly, selected by tetracycline	Shinoro river	api code 1355573 (98.8%)		> 128	8	2	4	≤ 0.125	> 128
	44	DT107	Enterobacter cloacae	Dragonfly, selected by tetracycline	Shinoro river	api code 3301573 (97.5%)		> 128	2	2	16	≤ 0.125	> 128
	45	DT113	Stenotrophomonas sp.	Dragonfly, selected by tetracycline	Shinoro river	api code 5305743 (74.5%)	nt / MH703487	> 128	128	8	32	4	32
	46	DA76	Buttiaux agrestis	Dragonfly, selected by ampicillin	Tonneusu marsh	api code 1104153 (88.0%)		16	1	1	2	≤ 0.125	128
	47	DA81	(unidentified)	Dragonfly, selected by ampicillin	Tonneusu marsh	api code 2007551		16	16	1	1	≤ 0.125	32
	48	DA86	(unidentified)	Dragonfly, selected by ampicillin	Tonneusu marsh	api code 7245773		> 128	2	1	2	1	128
	49	DA89	Enterobacter aerogenes	Dragonfly, selected by ampicillin	Tonneusu marsh	api code 5105573 (81.6%)		> 128	1	2	8	≤ 0.125	128
	50	DA140	Klebsiella oxytoca	Dragonfly, selected by ampicillin	Tonneusu marsh	api code 5245773 (97.8%)		> 128	2	1	2	≤ 0.125	> 128
	51	DA168	Klebsiella oxytoca	Dragonfly, selected by ampicillin	Tonneusu marsh	api code 5245773 (97.8%)		> 128	2	1	2	≤ 0.125	128
	52	DT89	Enterobacter aerogenes	Dragonfly, selected by tetracycline	Tonneusu marsh	api code 5101673 (86.9%)		128	≤ 0.5	2	4	≤ 0.125	128
	53	DT140	Serratia odorifera	Dragonfly, selected by tetracycline	Tonneusu marsh	api code 5347773 (99.9%)		> 128	2	8	16	≤ 0.125	> 128
	54	DT168	Klebsiella oxytoca	Dragonfly, selected by tetracycline	Tonneusu marsh	api code 5045773 (97.6%)		128	1	4	4	≤ 0.125	> 128
	55	DA115	(unidentified)	Dragonfly, selected by ampicillin	Yasuharu river	api code 1307060		> 128	128	8	16	1	128
	56	DA118	Rahnella aquatilis	Dragonfly, selected by ampicillin	Yasuharu river	api code 1025573 (99.9%)		128	≤ 0.5	4	8	≤ 0.125	128
	57	DA122	Enterobacter amnigenus	Dragonfly, selected by ampicillin	Yasuharu river	api code 3104173 (95.1%)		32	1	1	4	≤ 0.125	128
	58	DT115	Serratia ficaria	Dragonfly, selected by tetracycline	Yasuharu river	api code 0207543 (57.1%)	nt / UASWS1531	32	≤ 0.5	8	8	0.25	64
	59	DT122	Enterobacter cloacae	Dragonfly, selected by tetracycline	Yasuharu river	api code 7305573 (99.1%)		> 128	2	8	16	≤ 0.125	> 128
	*, Single asterisk (Description) shows final destination (bold). API value below 80% was re-analyzed by MALDI Biotyper or 16S rDNA typing. Meanwhile, because of DT70 sample showing unusalspecies but with a high value, the sample was re-analyzed by MALDI Biotyper or 16S rDNA typing.
	**, Accession number on NCBI nucleotide database.
	***, Double asterisks (nt) show "not tested".
